# Supplementary material for: Loss of neuropeptidergic regulation of cholinergic transmission induces homeostatic compensation in muscle cells to preserve synaptic strength
Source: PLoS Biol. 2025 May 8;23(5):e3003171. doi: 10.1371/journal.pbio.3003171 (PMC12088594; doi:10.1371/journal.pbio.3003171)
Supplement: S1 Data — (XLSX) [file pbio.3003171.s013.xlsx]

## Sheet: 1B
wt	unc-31(n1304)	unc-31(e928)
0.027796	0.0787421	0.080815
0.023211	0.0691621	0.083653
0.026995	0.069472	0.076635
0.023297	0.066371	0.079052
-0.00351	0.062339	0.074994
0.016682	0.058454	0.072225
0.008878	0.0625	0.066795
0.02386	0.055045	0.068798
0.02162	0.052956	0.069037
0.028157		0.06686
0.026509		0.079037
0.021887

## Sheet: 1D
wt	unc-31
0.987278	0.974718
0.989127	0.953451
0.974999	0.982749
0.987366	0.984631
0.981014	0.964115
0.979409	0.966487
0.989551	0.989157
0.980623	0.965813
0.993035	0.97298
0.9897	0.969608
0.988763	0.95238
0.984911	0.970109
1.01315	0.961831
0.993257	0.983217
0.99304	0.971548

## Sheet: 1F
wt	unc-31
15	42
16	36
25	56
20	100
45.7	45
26	32
30	50
70	55
40	60
30
55
30
10
20

## Sheet: 1H
wt	unc-31(n1304)	muscle::unc-31(+)	neuron::unc-31(+)	unc-31(e928)
0.935429	0.94082	0.946994	0.972904	0.91262
0.959825	0.933352	0.915405	0.969083	0.946785
0.964842	0.944166	0.947667	0.954821	0.900473
0.92473	0.950862	0.920452	0.980916	0.881148
0.919639	0.911633	0.899797	0.968291	0.924144
0.972506	0.938714	0.938401	0.95861	0.935763
0.932955	0.930798	0.913819	0.924383	0.93918
0.979813	0.929917	0.927032	0.957121	0.903611
0.979725	0.934894	0.933826	0.966055	0.917888
0.982729	0.948203	0.904267	0.926148	0.955608
0.93595	0.923257	0.937417	0.970313	0.941342
0.958132	0.924482	0.89745	0.97554	0.912181
0.945215	0.919714	0.911111	0.964665	0.916506
0.959684	0.925781	0.89911	0.972849	0.910636
0.96582	0.864195	0.923507	0.961338	0.903212
0.926287	0.932666	0.92259	0.983412
0.952835	0.914636	0.89994	0.974424
0.938388	0.932763	0.902136	0.95656
0.963654	0.904057	0.917268	0.967015
0.953199	0.91271	0.904986	0.980509
0.937441	0.904358	0.927864	0.967624
0.951184		0.915346
0.956816		0.92924
0.964001
0.930033
0.964854
0.948634
0.947098
0.952293
0.959784
0.976162
0.970999
0.942643
0.957018
0.968561
0.911879
0.931435
0.968531

## Sheet: 1J
wt	unc-31(n1304)	ACh::unc-31(+)	GABA::unc-31(+)	ACh::unc-31(+); GABA::unc-31(+)
0.955423	0.895667	0.916269	0.897018	0.908058
0.976834	0.9235	0.914614	0.93774	0.94443
0.938209	0.901227	0.90559	0.926148	0.932025
0.948368	0.90353	0.940174	0.896673	0.915027
0.935477	0.92736	0.929344	0.938396	0.942646
0.946987	0.906689	0.926864	0.956108	0.953463
0.928796	0.89917	0.92347	0.911154	0.942479
0.957633	0.929883	0.912165	0.923109	0.965722
0.931283	0.919018	0.946405	0.962322	0.960942
0.926357	0.893797	0.941205	0.931445	0.972245
0.933527	0.888019	0.903204	0.880554	0.948283
0.936175	0.875484	0.890815	0.931316	0.952391
0.940631	0.893692	0.909678	0.893715	0.958281
0.933062	0.904758	0.915784	0.95814	0.92574
0.938897	0.900826	0.921593	0.953883	0.924087
0.96301	0.88286	0.900853	0.95281	0.92608
0.909263	0.881482	0.910502	0.927605	0.947486
0.932953	0.917009	0.898245	0.86854	0.934901
0.939584	0.856484	0.896368	0.919423	0.881774
0.945751	0.88897	0.928182	0.963634	0.922871
0.916384	0.919913	0.922796	0.936471	0.96292
0.952807	0.879864		0.916071	0.970776
0.950702	0.914056		0.923147	0.943359
0.945317	0.884995		0.906217	0.933177
0.930011	0.907704		0.911694	0.916619
0.923158	0.918209		0.87847
0.923032	0.913302		0.902601
0.929186	0.914956		0.887634
0.955966	0.887176		0.920231
0.954358	0.882884		0.957459
0.962106	0.899737		0.949196
0.941709	0.913235		0.912439
0.924121	0.895144		0.911107
0.902605	0.924415		0.948441
0.932972	0.913952
0.944353	0.912705
0.930547	0.900627
0.917835	0.900755
0.956252	0.890339
0.94296	0.882939
0.918927	0.912864
0.940437	0.883305
0.918828	0.89592
0.940686	0.874515
0.930084	0.896753
0.942007	0.90549
0.94625	0.894678
0.951535	0.899833
0.935191	0.890454
0.922608	0.902849
0.911376	0.868287
0.941196	0.907041
0.914093	0.875181
0.943551	0.887579
0.948821	0.8765
0.951148	0.867903
0.944699	0.88905
0.953768	0.898415
0.931263
0.923536
0.92667
0.933444

## Sheet: 1L
EtOH	Auxin	+EtOH (5h)	+Auxin (5h)
0.955933	0.930113	0.956718	0.965041
0.950861	0.952156	0.954558	0.941139
0.944338	0.926069	0.951963	0.96121
0.953815	0.912088	0.924343	0.963043
0.938892	0.954411	0.964162	0.945432
0.98582	0.929815	0.967294	0.938499
0.960943	0.912034	0.943417	0.933822
0.967317	0.912162	0.954043	0.953769
0.966595	0.929701	0.943981	0.941511
0.971974	0.910668	0.948629	0.911585
0.963246	0.952016	0.94169	0.949967
0.94531	0.947418	0.957168	0.952528
0.94607	0.9247	0.978489	0.938718
0.958635	0.911067	0.899468	0.949636
0.934258	0.943678	0.934432	0.957116
0.958982	0.946887	0.975061	0.956407
0.946491	0.931688	0.957679	0.956468
0.930415	0.939315	0.947464	0.955223
0.980524	0.942546	0.98297	0.971427
0.953564	0.971775	0.968928
0.95767	0.919877	0.963125
0.963126	0.947695
0.951345	0.939738
0.96889	0.945723
0.964458	0.929748
0.948884	0.938843
0.982148	0.919967
0.952662	0.922682
0.993681	0.966161
0.957024	0.946247
0.945738	0.927141
0.978508	0.930654
0.993128	0.934597
0.990398	0.942815
0.996843	0.971816
0.983863	0.929232
	0.957514
	0.955233
	0.934398
	0.947672
