# Supplementary material for: Loss of neuropeptidergic regulation of cholinergic transmission induces homeostatic compensation in muscle cells to preserve synaptic strength
Source: PLoS Biol. 2025 May 8;23(5):e3003171. doi: 10.1371/journal.pbio.3003171 (PMC12088594; doi:10.1371/journal.pbio.3003171)
Supplement: S2 Data — (XLSX) [file pbio.3003171.s014.xlsx]

## Sheet: 2B
wt	aex-5	bli-4	kpc-1	egl-3	unc-31
0.943785	0.944118	0.941533	0.950649	0.908071	0.895667
0.941185	0.949815	0.964656	0.934522	0.955127	0.9235
0.941219	0.915536	0.930403	0.94333	0.938118	0.901227
0.957877	0.922909	0.95781	0.958231	0.939202	0.90353
0.950182	0.968327	0.94884	0.946716	0.946794	0.92736
0.96708	0.918088	0.927142	0.899702	0.945232	0.906689
0.940298	0.893052	0.934782	0.948231	0.92777	0.89917
0.967005	0.94855	0.962262	0.941142	0.939815	0.929883
0.94271	0.934256	0.943656	0.942536	0.90574	0.919018
0.943028	0.858421	0.943244	0.939717	0.928625	0.893797
0.936244	0.902539	0.951073	0.968622	0.914717	0.888019
0.919747	0.858481	0.945436	0.955392	0.951141	0.875484
0.938477	0.945533	0.944032	0.954408	0.926847	0.893692
0.947085	0.86107	0.951706	0.944439	0.94236	0.904758
0.927592	0.932915	0.945985	0.94598	0.91664	0.900826
0.933321	0.912402	0.931953	0.958869	0.951605	0.88286
0.944458	0.928948	0.946149	0.936027	0.911617	0.881482
0.942313	0.929512	0.942812	0.940606	0.943611	0.917009
0.941305	0.922506	0.962714	0.92863	0.94487	0.856484
0.939949	0.924337	0.939869	0.956157	0.933626	0.88897
0.923953	0.932117	0.936543	0.956685	0.937807	0.919913
0.952699	0.935829	0.926001	0.947926	0.917288	0.879864
0.94336	0.948157	0.905463	0.949568	0.926564	0.914056
0.929387	0.899096		0.972785	0.935595	0.884995
0.949857	0.953285		0.951249	0.920336	0.907704
0.971496	0.872509		0.929487	0.929365	0.918209
0.933994	0.935947		0.90579	0.952628	0.913302
0.951814	0.867635		0.94282	0.916284	0.914956
0.930897	0.850946		0.938355	0.929401	0.887176
0.95203	0.92208		0.943013	0.939944	0.882884
0.968529	0.931386		0.971742	0.945918	0.899737
0.960113	0.926049			0.940002	0.913235
0.921299	0.91696				0.895144
0.942986	0.902625				0.924415
0.933382	0.921121				0.913952
0.93347	0.939094				0.912705
0.927236	0.94807				0.900627
0.950476	0.952714				0.900755
0.944087	0.92981				0.890339
0.941918	0.939604				0.882939
0.947496	0.97913				0.912864
0.960722					0.883305
0.917809					0.89592
0.922679					0.874515
0.940376					0.896753
0.945845					0.90549
0.941665					0.894678
0.926976					0.899833
0.951148					0.890454
0.927521					0.902849
0.931815					0.868287
0.946025					0.907041
0.937741					0.875181
0.942193					0.887579
0.933956					0.8765
0.933378					0.867903
0.916601					0.88905
0.954602					0.898415
0.955423
0.958626

## Sheet: 2D
wt	aex-5	egl-3	aex-5; egl-3	unc-31
0.954656	0.937025	0.961487	0.885665	0.895667
0.966008	0.964086	0.912767	0.905672	0.9235
0.967414	0.936127	0.930048	0.867738	0.901227
0.951909	0.887986	0.949189	0.885011	0.90353
0.940413	0.914118	0.958384	0.863167	0.92736
0.933753	0.917249	0.944803	0.908061	0.906689
0.980875	0.957277	0.925068	0.874399	0.89917
0.952976	0.936256	0.933942	0.934976	0.929883
0.957199	0.925105	0.943516	0.896366	0.919018
0.938473	0.866507	0.936671	0.916649	0.893797
0.923629	0.919362	0.963588	0.93375	0.888019
0.93735	0.952436	0.923884	0.889949	0.875484
0.932659		0.971788	0.879584	0.893692
0.957847		0.926855		0.904758
0.943831		0.924722		0.900826
0.940714				0.88286
0.954669				0.881482
0.946748				0.917009
0.961573				0.856484
0.944824				0.88897
0.949482				0.919913
				0.879864

## Sheet: 2F
wt	aex-5	ACh::aex-5(+)	GABA::aex-5(+)
0.94859	0.929467	0.942851	0.942913
0.951512	0.92703	0.948843	0.959031
0.956927	0.925019	0.909093	0.970463
0.977074	0.913761	0.96723	0.964795
0.963203	0.945391	0.965463	0.944088
0.972058	0.900623	0.963671	0.970135
0.94828	0.950727	0.948844	0.949863
0.961714	0.936433	0.960044	0.940241
0.960874	0.948282	0.930331	0.978332
0.96579	0.908503	0.926114	0.974029
0.963515	0.929457	0.927625	0.950679
0.967072	0.900295	0.964132	0.974083
0.971664	0.940742	0.937444	0.954981
0.955226	0.942515	0.96158	0.971998
0.959975	0.979264		0.955786
0.97239	0.967793		0.956708
0.965853	0.949744		0.956819
0.961804	0.954224		0.934113
0.955679	0.953523		0.949121
0.948629	0.948758		0.916542
0.96765	0.9544		0.932128
0.97613	0.947751		0.966679
0.971297	0.959394		0.938551
0.947288	0.952198		0.963015
0.983207
0.955166
0.948057
0.950659
0.939911
0.963797
0.9712
0.956148
0.944928
0.965042
0.969351

## Sheet: 2H
wt	egl-3	ACh::egl-3(+)	GABA::egl-3(+)
0.972083	0.937443	0.956138	0.928392
0.948489	0.945196	0.971328	0.95972
0.992445	0.949384	0.973018	0.963065
0.968885	0.969056	0.967804	0.970026
0.990545	0.957165	0.986604	0.951062
0.95161	0.925782	0.96938	0.965356
0.959223	0.941677	0.97869	0.94384
0.936615	0.938198	0.97335	0.942583
0.949856	0.944565	0.966202	0.958708
0.963538	0.946325	0.951539	0.922731
0.982258	0.927534	0.969348	0.958261
0.984317	0.966408	0.976809	0.946856
0.970988	0.971046	0.973678	0.954131
0.979712	0.928388	0.971815	0.969521
0.975309	0.957661	0.958066	0.944479
0.96802	0.944093	0.98347	0.934594
0.971306	0.949294	0.975925	0.956593
0.971082	0.98591	0.943145	0.964749
0.948852	0.939576	0.971016	0.94822
0.969983	0.940792	0.975746	0.96966
0.960246	0.96114	0.980172	0.984627
0.939828	0.916716	0.965138	0.978473
0.956954	0.931832	0.982628	0.96909
0.970622	0.91299	0.955233	0.946048
0.954597	0.911564	0.954805	0.973191
0.941023	0.927304	0.963597	0.938455
0.943124	0.94144	0.970095	0.971803
0.92877	0.95494		0.942279
0.964337	0.955052		0.947022
0.940892	0.932116
0.948707	0.898986
0.951586	0.953919
0.977997	0.957757
0.958276	0.93855
0.983795	0.96147
0.948146	0.941781
0.966783	0.968183
0.945456	0.926426
0.9744	0.959855
0.96594	0.952897
	0.968725
	0.914809
	0.942649
	0.950961
	0.939023
