# Supplementary material for: Loss of neuropeptidergic regulation of cholinergic transmission induces homeostatic compensation in muscle cells to preserve synaptic strength
Source: PLoS Biol. 2025 May 8;23(5):e3003171. doi: 10.1371/journal.pbio.3003171 (PMC12088594; doi:10.1371/journal.pbio.3003171)
Supplement: S3 Data — (XLSX) [file pbio.3003171.s015.xlsx]

## Sheet: 3B
wt	aex-5	egl-3	aex-5; egl-3	unc-31(n1304)	unc-31(e928)
-0.00351	0.029844	0.069743	0.08254	0.069472	0.080815
0.016682	0.028635	0.080122	0.079198	0.066371	0.083653
0.008878	0.034585	0.055245	0.073413	0.062339	0.076635
0.02386	0.039569	0.074585	0.087872	0.058454	0.079052
0.02162	0.03644	0.061303	0.0883	0.0625	0.074994
0.028157	0.033726	0.067983	0.068346	0.055045	0.072225
0.026509	0.033575	0.0619735	0.090975	0.052956	0.066795
0.021887	0.030807	0.0604966			0.068798
0.014614					0.069037
0.019627					0.06686
0.021794					0.079037
0.022215
0.01695
0.022503
0.03163
0.034493
0.020817
0.02566

## Sheet: 3C
wt	nlp-9	nlp-38	sprr-2	sprr-1	flp-6	npr-18	nlp-13	nlp-21	nlp-9; nlp-21	flp-9	flp-18	unc-31(n1304)	nlp-12	unc-31(e928)	nlp-15	flp-15	flp-15; nlp-15	nlp-9; nlp-21; nlp-38	dmsr-7
0.1681	0.152	0.1089	0.1375	0.1617	0.1336	0.1265	0.144	0.131	0.155	0.198	0.101	0.034818	0.1062	0.041022	0.128006	0.144222	0.131693	0.108179	0.10711
0.139	0.166	0.1447	0.1235	0.1609	0.1571	0.1246	0.1389	0.1504	0.162	0.1565	0.1174	0.036758	0.1132	0.049165	0.103396	0.135696	0.116246	0.100463	0.118575
0.1781	0.1387	0.1311	0.1377	0.1633	0.1437	0.1224	0.1432		0.135	0.1767	0.1051	0.04753	0.1108	0.048957	0.090571	0.159921	0.127232	0.129479	0.108759
0.1528	0.1442	0.1111	0.1407	0.1584	0.1398	0.1428	0.146			0.2071		0.040832	0.1182	0.040257	0.080571	0.125384	0.103779	0.104665	0.11711
0.1686	0.1698		0.1175	0.1643	0.1501	0.1158	0.1411			0.1731		0.044972	0.1016	0.04254	0.104591	0.128206	0.103224	0.133184	0.104137
0.1376	0.1405		0.1268	0.1494	0.156	0.1331						0.038884	0.1022	0.045593	0.084082	0.121531	0.114607	0.114625	0.114706
0.1606	0.1646					0.1236						0.037878		0.044509	0.101622	0.128374	0.122369	0.105997	0.116359
0.1413	0.1492					0.1271						0.038348		0.038324	0.072957	0.114934	0.098415	0.092784	0.122041
0.1587												0.024292		0.037212		0.10905		0.116457
0.1394														0.039121		0.106613		0.10249
0.1484														0.039299				0.117265
0.1508																		0.104991
0.1519																		0.105894
0.173531																		0.094385
0.15551
0.152757
0.130126
0.126629
0.10939
0.120893

## Sheet: 3D
wt	nlp-9	nlp-38	sprr-2	sprr-1	flp-6	npr-18	nlp-13	nlp-21	nlp-9; nlp-21	flp-9	flp-18	unc-31(n1304)	nlp-12	unc-31(e928)	nlp-15	flp-15	flp-15; nlp-15	nlp-9; nlp-21; nlp-38	dmsr-7
0.003854	0.040942	0.026916	0.023801	0.019093	0.0457432	0.030579	0.011375	0.048998	0.043228	0.008456	0.027691	0.084578	0.039884	0.080815	0.033535	0.031947	0.032433	0.054862	0.032105
0.010752	0.03093	0.042935	0.025097	0.0306	0.0418899	0.037749	0.010708	0.039103	0.037277	0.021233	0.019651	0.078074	0.036616	0.083653	0.055867	0.036218	0.038166	0.049219	0.0214
0.021433	0.030248	0.044505	0.026981	0.030097	0.0395456	0.026196	0.020755		0.037407	0.024217	0.026347	0.069472	0.042104	0.076635	0.046794	0.016523	0.028864	0.033493	0.030476
0.007024	0.027515	0.047262	0.019301	0.021922	0.0335828	0.034365	0.020166			0.018895		0.066371	0.026108	0.079052	0.045696	0.039118	0.036636	0.050882	0.020033
0.014823	0.045725		0.034039	0.02657	0.0318201	0.033484	0.028515			0.018981		0.062339	0.047776	0.074994	0.026797	0.029682	0.025314	0.033457	0.031687
0.018153	0.03654		0.026139	0.036729	0.0302425	0.054361						0.058454	0.04422	0.072225	0.040384	0.031908	0.031589	0.048573	0.021
0.031196	0.03847					0.042213						0.0625		0.066795	0.0284	0.022468	0.026684	0.040166	0.021206
0.023303	0.035267					0.041032						0.055045		0.068798	0.040262	0.027864	0.03895	0.042744	0.021276
0.025035												0.052956		0.069037		0.033054		0.036943
0.020966														0.06686		0.031559		0.04103
0.009024														0.079037				0.031155
0.017523																		0.031462
0.025234																		0.036571
0.027525																		0.041954
0.028312
0.022332
0.010423
0.013563
0.014223
0.013852
