# Supplementary material for: Loss of neuropeptidergic regulation of cholinergic transmission induces homeostatic compensation in muscle cells to preserve synaptic strength
Source: PLoS Biol. 2025 May 8;23(5):e3003171. doi: 10.1371/journal.pbio.3003171 (PMC12088594; doi:10.1371/journal.pbio.3003171)
Supplement: S4 Data — (XLSX) [file pbio.3003171.s016.xlsx]

## Sheet: 4B
wt	nlp-9	nlp-9 pnlp-9::nlp-9(+)	nlp-38	nlp-38; pnlp-38::nlp-38(+)	unc-31
0.018826	0.030875	0.008222	0.037221	0.006641	0.0787421
0.01463	0.026311	0.020073	0.050533	0.014683	0.0691621
0.005836	0.037179	0.013286	0.035538	0.023987	0.069472
0.021578	0.032274	0.022303	0.039938	0.031379	0.066371
0.01297	0.036831	0.016707	0.030427	0.021778
0.019735	0.036046		0.045741	0.025541
0.019412	0.028096		0.036879
0.023598	0.027206		0.043651
0.006494
0.013295
0.022181
0.017258
0.01505
0.021752
0.022718
0.010862

## Sheet: 4D
wt	nlp-9	nlp-38	nlp-9; nlp-38	nlp-9; nlp-21; nlp-38	unc-31
0.964992	0.931494	0.967138	0.943798	0.982255	0.963695
0.97167	0.932902	0.939431	0.933775	0.952048	0.950461
0.978216	0.907052	0.929512	0.957753	0.925569	0.927024
0.986391	0.955176	0.920437	0.936629	0.924403	0.917746
0.97965	0.88299	0.964631	0.931666	0.936975	0.920188
0.967229	0.959872	0.95031	0.935295	0.923059	0.917289
0.97752	0.957309	0.922467	0.918181	0.936122	0.924822
0.957979	0.944384	0.934743	0.921956	0.96081	0.954207
0.977808	0.979476	0.92324	0.935609	0.957176	0.921747
0.95549	0.938588	0.950109	0.919592	0.95398	0.957518
0.956865	0.935039	0.937528	0.967087	0.92936	0.927922
0.97762	0.935924	0.954074	0.917636	0.940882	0.942871
0.958551	0.932089	0.9668	0.959692	0.959601	0.915073
0.96325	0.922306	0.954477	0.932092	0.922943	0.919572
0.970766	0.941974	0.950066	0.928865	0.946175	0.916858
0.956458	0.891259	0.902991	0.944999	0.940907	0.944978
0.971813	0.940716	0.934341	0.977134	0.923199	0.930442
0.971077	0.948254	0.958	0.94545	0.973221	0.939472
0.956802	0.899031	0.980642	0.955417	0.958252	0.930691
0.980383	0.927969	0.913637	0.965025	0.9441	0.93883
0.938209	0.954116	0.93251	0.93992	0.985391	0.924624
0.983292	0.935212	0.950346	0.949393	0.957985	0.937431
0.941667	0.948713	0.958351	0.948088	0.949205	0.923814
0.981045	0.909994	0.93952	0.909934	0.915546	0.957561
0.971463	0.940443	0.941615	0.937581	0.943442	0.920977
0.943673	0.95539	0.934372		0.919215	0.901158
0.950712	0.941249	0.952107		0.961776
0.940705	0.916665	0.966419
0.984846	0.916282	0.95005
0.952993	0.94761	0.931883
0.956579	0.897177	0.947306
0.979097	0.928601	0.957924
0.947708	0.945319	0.972223
0.963263	0.9128	0.939211
0.947036	0.919922	0.908984
0.950876	0.901655	0.926801
0.954487	0.92751	0.926263
0.970916	0.939249	0.947104
0.964703	0.908954
0.94286	0.93786
0.972834	0.936508
0.953183	0.924031
0.956334	0.89765
0.968843	0.923768
0.971159	0.923923
0.971032	0.920592
0.968676	0.936931
0.987287	0.92824
0.972598	0.931578
0.960288	0.916524
0.976148	0.94358
0.979989	0.968405
0.97385	0.898247
	0.928842
	0.961766
	0.909486
	0.916425

## Sheet: 4F
wt	nlp-9	ACh::nlp-9(+)	GABA:: nlp-9(+)
0.95829	0.95311	0.950798	0.969862
0.991078	0.920489	0.990043	0.964884
0.987194	0.969153	0.984607	0.948893
0.977686	0.92027	0.968338	0.951628
0.93574	0.949011	0.973237	0.95753
0.979902	0.949096	0.960061	0.943107
0.979478	0.934419	0.965117	0.970302
0.983281	0.962865	0.924583	0.939584
0.977163	0.904278	0.96997	0.934627
0.9576	0.949347	0.979187	0.952555
0.978103	0.953683	0.98771	0.953587
0.971837	0.949792	0.948042	0.95664
0.980712	0.960199	0.96424	0.949998
0.98081	0.923426	0.951051	0.963612
0.954395	0.970205	0.967174	0.949914
0.95843	0.919876	0.940463	0.932682
0.972922	0.928266	0.960872	0.910713
0.970378	0.951573	0.97508	0.921283
0.945298	0.925525		0.920953
0.97894	0.933142		0.888215
	0.963965		0.949182
	0.968118		0.891252

## Sheet: 4H
wt	nlp-9	npr-18	nlp-9; npr-18	unc-31
0.95549	0.941974	0.908529	0.962919	0.924822
0.956865	0.891259	0.979404	0.940497	0.954207
0.97762	0.940716	0.956868	0.947669	0.921747
0.958551	0.948254	0.939328	0.925195	0.957518
0.96325	0.899031	0.941076	0.956382	0.927922
0.964992	0.927969	0.923009	0.940678	0.942871
0.97167	0.954116	0.943198	0.972749	0.915073
0.978216	0.935212	0.943064	0.944159	0.919572
0.986391	0.948713	0.928733	0.942629	0.963695
0.97965	0.909994	0.952129	0.952653	0.950461
0.967229	0.940443	0.923021	0.974442	0.927024
0.97752	0.931494	0.949701	0.923189	0.917746
0.957979	0.932902	0.922181	0.94718	0.920188
0.977808	0.907052	0.920086	0.931416	0.917289
0.970766	0.955176	0.968658	0.963043	0.916858
0.956458	0.88299	0.912722	0.927738	0.944978
0.971813	0.959872	0.929414	0.933303	0.930442
0.971077	0.957309	0.94528	0.931814	0.939472
0.956802	0.944384	0.916365	0.919625	0.930691
0.980383	0.979476	0.953987	0.916625	0.93883
0.938209	0.938588	0.936312	0.959542	0.924624
0.983292	0.935039	0.939201	0.910073	0.937431
0.941667	0.935924	0.94485	0.951724	0.923814
0.981045	0.932089	0.961574	0.945854	0.957561
0.9636	0.922306	0.951731	0.940978	0.920977
0.941317	0.95539	0.944198	0.929881	0.901158
0.972015	0.941249	0.930132	0.921263
0.960766	0.916665	0.937358	0.943593
0.946147	0.916282	0.951498	0.923145
0.970068	0.94761	0.943955	0.95561
0.975251	0.897177	0.949067	0.930597
0.969533	0.928601	0.896532	0.937569
0.975501	0.945319	0.931432	0.933565
0.977173	0.905531	0.915342	0.915934
0.938992	0.929833	0.95124	0.915801
0.96207	0.917623	0.950868	0.917502
0.980665	0.969778	0.918589	0.932747
0.97603	0.92833	0.92198	0.943955
0.970661	0.920922	0.911591	0.933219
0.964133	0.939133	0.940798	0.931356
0.985614	0.917446	0.962668	0.922095
0.957945	0.95689	0.931552
0.966763	0.932127	0.936975
0.98527	0.933594	0.942043
0.972785	0.937509	0.952158
0.955698	0.911744	0.934353
0.921174	0.938214	0.915289
0.949478	0.929665	0.939287
0.986613	0.968688	0.948174
0.990376	0.950628	0.952968
0.935211	0.946098	0.973667
0.976111	0.941242	0.978261
0.987538	0.958862	0.935037
0.941998	0.944563	0.933445
0.991249	0.947558	0.955089
0.982704	0.91689	0.958686
0.951565	0.944088	0.936934
	0.919079	0.914369
	0.946639	0.941918
	0.901224	0.94672
	0.937472
	0.936546
	0.925307

## Sheet: 4J
wt	flp-15	nlp-15	flp-15; nlp-15	unc-31
0.96881	0.932714	0.94681	0.932537	0.921015
1.00209	0.948751	0.94206	0.985986	0.948819
0.974472	0.924959	0.956737	0.940378	0.905906
0.95313	0.940336	0.938766	0.971816	0.91211
0.930858	0.93767	0.959898	0.972097	0.952856
0.974524	0.934331	0.964675	0.967945	0.916467
0.979819	0.956742	0.974994	0.962173	0.890871
0.981761	0.948346	0.92845	0.963517	0.923288
0.985507	0.943737	0.958413	0.916814	0.913632
0.947882	0.938532	0.942949	0.96357	0.944894
0.994105	0.936759	0.937835	0.963662	0.946082
0.966831	0.964111	0.927867	0.9662	0.933927
0.980947	0.9529	0.936284	0.961888	0.941079
0.980038	0.941095	0.951582	0.953639	0.921949
0.957257	0.969321	0.971512	0.962067	0.929944
0.98356	0.954212	0.951489	0.955996	0.961038
0.975151	0.927772	0.948651	0.961528	0.914936
0.989534	0.919308	0.966707	0.960503	0.968308
0.985397	0.958401	0.934111	0.982191	0.932129
0.984186	0.937459	0.957016	0.969225	0.903418
0.972987	0.942664	0.96864	0.92536	0.919729
0.995593	0.960568	0.944885	0.945243	0.950361
0.97561	0.91439	0.93404	0.974816
0.977294	0.972168	0.966302	0.940991
0.971153	0.925665	0.939693	0.97859
0.983843	0.929344	0.938871
0.967023	0.960142	0.939699
0.980933	0.928553	0.942367
0.978041	0.960208	0.941583
0.97386	0.952703	0.948622
0.968867	0.922714	0.947255
0.984961	0.938043	0.938045
0.987815	0.963364	0.962012
0.966801	0.951743	0.940829
0.975889	0.947449	0.959163
0.978105	0.973349	0.955167
0.951464	0.970073	0.932248
0.949426	0.955349	0.951415
0.972294	0.940698	0.957312
0.979832	0.945364	0.920932
0.982097	0.934	0.933629
0.97756	0.934255	0.929159
0.961432	0.956967	0.936402
0.978055	0.932132	0.929405
0.961957	0.951669	0.938035
		0.927395
		0.943502
