# Supplementary material for: Loss of neuropeptidergic regulation of cholinergic transmission induces homeostatic compensation in muscle cells to preserve synaptic strength
Source: PLoS Biol. 2025 May 8;23(5):e3003171. doi: 10.1371/journal.pbio.3003171 (PMC12088594; doi:10.1371/journal.pbio.3003171)
Supplement: S5 Data — (XLSX) [file pbio.3003171.s017.xlsx]

## Sheet: 5C
wt dark	wt light	unc-31 dark	ACh::bPAC dark	ACh::bPAC light
0.873942	0.717721	0.190148	1.43762	1.15718
0.360185	0.389093	0.255271	2.19326	0.653304
0.460123	1.39037	0.497622	0.821652	1.10101
0.519511	1.80556	0.380384	2.72392	2.41573
0.858089	2.19723	0.450697	3.53885	3.11104
1.13509	1.99441	0.549547	1.38042	0.69248
2.58262	1.28313	0.592247	1.09724	0.958337
2.13613	1.43611	0.74174	0.728253	2.94817
1.12691	0.870761	0.583952	0.775153	3.13752
1.05079	0.650648	0.406729	1.39736	2.15121
1.14706	1.00683	1.34397	1.66637	2.75741
2.04901	0.956394	1.26327	1.80688	3.72816
0.917538	1.26773	0.612025	2.16122	2.28293
0.781642	1.67146	0.896254	2.33601	2.58914
0.323029	2.83726	0.520148	2.40468	2.01173
0.493525	3.18233	0.412712	1.03023	2.8481
1.85674	1.5766	0.787506	1.44449	2.50578
2.06348	0.465958	0.596237	0.89379	2.62259
0.875993	0.190487	0.714712	1.40486	2.0344
0.806281	0.426562	0.772054	1.40829	1.32045
1.46253	0.498091	0.330987	2.52483	1.83828
2.08983	1.06103	0.406624	2.13363	3.29166
1.47951	0.711973	0.28133	2.19319	1.81119
0.783518	1.43273	0.24777	0.56693	2.49492
0.618849	2.02182	0.301431	0.750059	1.80516
1.55656	0.793968	0.285136	1.63718	0.753944
1.87714	1.01488	0.21998	1.02304	0.377968
0.700766	0.615909	0.517901	0.253759	1.10747
0.938748	0.48815	0.440825	0.497889	2.27789
0.835371		0.287863	0.509955	1.82186
1.32924		0.2806	0.58399	0.752136
1.12474		0.858871	0.606514	0.871885
1.44915		0.86796	0.353124	1.18149
0.308621		1.23906	1.44141	1.03472
0.492533		1.14829	0.70138	0.530672
0.549362		0.391955	2.75192	2.21292
0.366546		0.411909	0.829382	0.525223
0.967092		0.316585	0.939191	1.60189
0.958791		0.41166	1.01766	0.903438
0.642282		0.199225	0.945901	0.800344
0.514612		0.174165	1.62087	1.1708
0.446583		0.149507	2.02251	2.3039
0.42232		0.22306	1.69739	1.98191
0.581401		0.210289	0.998337	1.05816
0.29188		0.274271	2.31433	1.1262
2.37356		0.332078	1.42226	1.17599
1.34485		0.353163	1.54863	1.41667
0.391651		0.218316	1.15081	3.32012
0.375342		0.411496	1.9968	2.88255
0.308937		0.429798	1.4943	0.743645
		0.655951	1.42926	0.763428
		0.896686	1.90149	1.57764
		0.642727	1.10811	1.13456
		0.185238	1.30155	1.13352
		0.201784	1.02933	1.14809
		0.24968	1.25112	2.17196
		0.291125	0.488937	2.12397
		0.429168	0.650841	1.47437
		0.199354	0.686874	1.57145
		0.243066	0.63181	1.19484
			1.10251	1.08092
			0.799799	0.84097
			1.03024	1.53506
			0.487459	1.9657
			0.559138	2.23397
			0.736557	1.63066
			0.81372	2.04635
			0.940016	1.67657
				2.09808
				1.53383
				1.72901
				2.16877
				1.61433
				1.58061
				2.04093
				0.718163
				0.874143
				0.884871
				1.32341
				0.972691
				1.8162
				0.670175
				1.51098
				0.732632
				0.943043
				1.01293
				1.29799
				1.68546
				0.799691
				1.44147
