# Supplementary material for: Loss of neuropeptidergic regulation of cholinergic transmission induces homeostatic compensation in muscle cells to preserve synaptic strength
Source: PLoS Biol. 2025 May 8;23(5):e3003171. doi: 10.1371/journal.pbio.3003171 (PMC12088594; doi:10.1371/journal.pbio.3003171)
Supplement: S6 Data — (XLSX) [file pbio.3003171.s018.xlsx]

## Sheet: 6H
	wt	wt	wt	wt	wt	wt	wt	wt	wt	wt	wt	wt	wt	wt	wt	wt	wt	wt	wt		nlp-9	nlp-9	nlp-9	nlp-9	nlp-9	nlp-9	nlp-9	nlp-9	nlp-9	nlp-9	nlp-9	nlp-9	nlp-9		nlp-38	nlp-38	nlp-38	nlp-38	nlp-38	nlp-38	nlp-38	nlp-38		nlp-9; nlp-21; nlp-38	nlp-9; nlp-21; nlp-38	nlp-9; nlp-21; nlp-38	nlp-9; nlp-21; nlp-38	nlp-9; nlp-21; nlp-38	nlp-9; nlp-21; nlp-38
before	20.3	6.1	27.9	48.2	24.8	31.5	58.4	63.1	85.3	34.8	8.6	33.9	37.5	11.3	19	36.9	11.1	22.5	21		77.2	14.4	29.6	85.6	41.8	18.1	36.9	31.6	14.4	84.4	3.7	30.2	33.4		10.5	41.5	39.7	64.8	37.6	90	81	26.9		20.5	27.9	16.2	9.2	60.2	19.8
during	59.1	14	50.6	78.6	50.9	59.2	67.7	94.4	120.4	52.1	90.2	30.1	32	39.9	67	68.9	25.6	43.3	36.8		103.8	11.6	64.4	119	57	26.1	40	56.3	14.6	106.3	12.5	52.6	43.5		25.4	51.6	33.8	59.2	57	107.3	67.1	45.6		39.8	69.8	18	25.9	64.5	30
[truncated: 15 more columns]

## Sheet: 6I
	wt	wt	wt	wt	wt	wt	wt	wt	wt	wt	wt	wt	wt	wt	wt	wt	wt	wt	wt		nlp-9	nlp-9	nlp-9	nlp-9	nlp-9	nlp-9	nlp-9	nlp-9	nlp-9	nlp-9	nlp-9	nlp-9	nlp-9		nlp-38	nlp-38	nlp-38	nlp-38	nlp-38	nlp-38	nlp-38	nlp-38		nlp-9; nlp-21; nlp-38	nlp-9; nlp-21; nlp-38	nlp-9; nlp-21; nlp-38	nlp-9; nlp-21; nlp-38	nlp-9; nlp-21; nlp-38	nlp-9; nlp-21; nlp-38
before	14.4	15.6	12.1	15.6	13.8	14.6	12.8	16.3	27.1	14.9	9.7	16.9	10.9	11	13.8	12.5	10.5	13.8	15		13.2	11	11.2	19.5	13	13.2	10.4	11.8	15.3	15.5	12.4	14.1	12.9		11.2	11.6	13.9	10.6	13.7	19	14.9	10.9		15.9	16.8	10.8	10	14.4	10.6
during	19	15.8	17.3	27.6	14.2	19.2	16.3	16.1	36.6	25.9	29.3	16.1	10.6	15.3	22.1	17.7	11	20.3	19.1		18.5	10.6	14.1	31.3	15	15.1	11.5	18.4	13.6	19	11.9	17.9	13.5		13.1	14.8	12.3	13.3	14.6	20.4	14.4	12.9		15	20.1	11.1	11.1	14.5	13.3
[truncated: 15 more columns]
