# Supplementary material for: Loss of neuropeptidergic regulation of cholinergic transmission induces homeostatic compensation in muscle cells to preserve synaptic strength
Source: PLoS Biol. 2025 May 8;23(5):e3003171. doi: 10.1371/journal.pbio.3003171 (PMC12088594; doi:10.1371/journal.pbio.3003171)
Supplement: S7 Data — (XLSX) [file pbio.3003171.s019.xlsx]

## Sheet: 7B
wt	unc-31
0.967025	0.890694
0.920123	0.881652
0.953942	0.880909
0.956268	0.883854
0.930666	0.921752
0.944656	0.919024
0.967849	0.907557
0.956421	0.902977
0.954446	0.927766
0.927971	0.921469
0.967207
0.936299
0.939515
0.982294
0.964567
0.959227
0.948751

## Sheet: 7D
wt	unc-31
0.335107	0.488751
0.237121	0.66597
0.28421	0.81776
0.445864	1.21347
0.600043	1.07952
0.422262	0.971112
0.217853	0.862004
0.438706	0.925486
0.365859	1.01046
0.254909	0.885568
0.416934	0.908572
0.427825

## Sheet: 7F
wt	cha-1(p1152)	unc-31
0.955009	0.946105	0.963695
0.982811	0.928409	0.950461
0.960174	0.918945	0.927024
0.979246	0.925643	0.917746
0.924822	0.923723	0.920188
0.980995	0.943357	0.917289
0.975419	0.906564	0.924822
0.990244	0.91597	0.954207
0.963867	0.921875	0.921747
0.97743	0.927174	0.957518
0.967802	0.907553	0.927922
0.971909	0.90542	0.942871
0.968947	0.893687	0.915073
0.946609	0.918473	0.919572
0.953167	0.908343	0.916858
0.950047	0.944006	0.944978
0.941271	0.925284	0.930442
0.954408	0.93248	0.939472
0.961982	0.938636	0.930691
0.958203	0.927752	0.93883
		0.924624
		0.937431
		0.923814
		0.957561
		0.920977
		0.901158

## Sheet: 7H
wt	unc-31
0.292631	0.238835
0.111224	0.237333
0.157745	0.167717
0.31671	0.18684
0.136133	0.167306
0.056306	0.140075
0	0.116535
0.135041	0.130119
0.16918	0.205354
0.01476	0.125828
0.048519	0.208663
0.058537	0.181442
0.043836

## Sheet: 7J
wt	unc-31
1457	1462
1473	2027
973	1846
1486	1019
1572	1695
624	1373
1397	921
814	2040
1267	903
1126

## Sheet: 7L
wt	unc-31
0.488245	0.403849
0.168629	0.512057
0.021528	0.602511
0.382512	0.796725
0.200164	0.37888
0.602857	0.77431
0.034647	0.367845
0.127952	0.876622
0.176394	0.183003
0.143462	0.185089
0.136004	0.269314
0.355251	0.501344
0.196905	0.366687
0.31063	0.489394
0.152135	0.578875
0.198444	0.056114
0.383761	0.244657
0.029822	0.601912
0.219237	0.236118
0.698091	0.084375
	0.05313
	0.216156
	0.280626

## Sheet: 7N
wt	unc-31	ace-1/2	unc-31; ace-1/2
0.945578	0.94036	0.955504	0.972582
0.944443	0.921965	0.931804	0.963552
0.943504	0.940155	0.960659	0.959307
0.948762	0.926375	0.941477	0.996002
0.934446	0.952867	0.930911	0.947417
0.940255	0.941311	0.943311	0.954276
0.95905	0.922223	0.966637	0.928078
0.953073	0.933145	0.957942	0.970368
0.964145	0.928413	0.972361	0.939922
0.975335	0.935986	0.960429	0.938495
0.957962	0.933142	0.951191	0.979024
0.962483	0.933015	0.953195	0.929865
0.977516	0.948912	0.963075	0.970304
0.944383	0.945387	0.955016	0.971363
	0.927992	0.972732	0.980928
	0.952883	0.963822	0.923186
	0.933836	0.932239	0.940761
	0.939313		0.921951
	0.957083		0.969612
			0.953285
			0.965333
			0.962309
			0.915872
			0.911726
