# Supplementary material for: Loss of neuropeptidergic regulation of cholinergic transmission induces homeostatic compensation in muscle cells to preserve synaptic strength
Source: PLoS Biol. 2025 May 8;23(5):e3003171. doi: 10.1371/journal.pbio.3003171 (PMC12088594; doi:10.1371/journal.pbio.3003171)
Supplement: S8 Data — (XLSX) [file pbio.3003171.s020.xlsx]

## Sheet: 8B
	DMSO	DMSO	DMSO	DMSO	DMSO	DMSO	DMSO	DMSO	DMSO	DMSO	DMSO	DMSO		Nemadipine	Nemadipine	Nemadipine	Nemadipine	Nemadipine	Nemadipine	Nemadipine	Nemadipine	Nemadipine	Nemadipine	Nemadipine	Nemadipine
wt	0.899882	0.952765	0.845911	0.902814	0.92107	0.933281	0.938209	0.89986	0.903743	0.898069	0.895445	0.892142		0.950998	0.944623	0.947121	0.918881	0.908069	0.915393	0.917092	0.929959	0.909008	0.950443	0.937248
unc-31	0.915613	0.879028	0.893536	0.872877	0.871142	0.8593	0.864439	0.870911	0.878377	0.846914	0.886658	0.8512		0.897656	0.917636	0.939523	0.922994	0.906209	0.933427	0.910703	0.914667	0.92136	0.902343	0.897796	0.880092

## Sheet: 8D
	vector	vector	vector	vector	vector	vector	vector	vector	vector	vector	vector	vector	vector	vector	vector	vector	vector	vector	vector	vector	vector		egl-19 RNAi	egl-19 RNAi	egl-19 RNAi	egl-19 RNAi	egl-19 RNAi	egl-19 RNAi	egl-19 RNAi	egl-19 RNAi	egl-19 RNAi	egl-19 RNAi	egl-19 RNAi	egl-19 RNAi	egl-19 RNAi	egl-19 RNAi	egl-19 RNAi	egl-19 RNAi	egl-19 RNAi	egl-19 RNAi	egl-19 RNAi	egl-19 RNAi	egl-19 RNAi	egl-19 RNAi	egl-19 RNAi	egl-19 RNAi	egl-19 RNAi	egl-19 RNAi	egl-19 RNAi
wt	0.870264	0.884749	0.886059	0.876845	0.879895	0.890524	0.882881	0.882927	0.890681	0.891658	0.907256	0.93827	0.849033	0.898548	0.892604	0.849865	0.85727	0.899907	0.863607				0.906002	0.922684	0.885558	0.881665	0.926237	0.912349	0.905284	0.906145	0.921737	0.895735	0.863307	0.868925	0.892629	0.863038	0.924454	0.903975	0.93275	0.879756	0.91206	0.873736	0.882373	0.910295	0.896528	0.860233	0.887585
unc-31	0.867497	0.847911	0.861896	0.870583	0.824375	0.865757	0.860004	0.834786	0.830365	0.871024	0.861919	0.858658	0.863632	0.865101	0.867176	0.831906	0.850207	0.85438	0.869076	0.852394	0.861978		0.871962	0.867946	0.876747	0.916186	0.868968	0.881152	0.875336	0.902037	0.908316	0.86003	0.88661	0.866951	0.87731	0.885328	0.879036	0.900996	0.924454	0.903975	0.93275	0.879756	0.91206	0.873736	0.882373	0.910295	0.896528	0.860233	0.887585

## Sheet: 8F
	vector	vector	vector	vector	vector	vector	vector	vector	vector	vector	vector	vector	vector	vector	vector	vector		egl-19 RNAi	egl-19 RNAi	egl-19 RNAi	egl-19 RNAi	egl-19 RNAi	egl-19 RNAi	egl-19 RNAi	egl-19 RNAi	egl-19 RNAi	egl-19 RNAi	egl-19 RNAi	egl-19 RNAi	egl-19 RNAi	egl-19 RNAi	egl-19 RNAi	egl-19 RNAi
wt	0.943846	0.936522	0.9627	0.95366	0.96634	0.95768	0.974018	0.954579	0.96668	0.959927	0.952582	0.960535	0.961778	0.947489	0.947703	0.946364		0.940813	0.960107	0.966067	0.978038	0.953536	0.96129	0.916738	0.949036	0.967867	0.945838	0.95202	0.959579	0.954087	0.940819	0.965245	0.92247
unc-31	0.912664	0.913819	0.903189	0.916141	0.876239	0.902015	0.911538	0.898217	0.91519	0.925279	0.9071	0.912709	0.901495	0.930366	0.875951			0.942882	0.934665	0.937095	0.952387	0.968137	0.947536	0.929429	0.941311	0.922773	0.937311	0.935652	0.935688	0.954577	0.942843	0.945774	0.955559
