# Supplementary material for: Loss of neuropeptidergic regulation of cholinergic transmission induces homeostatic compensation in muscle cells to preserve synaptic strength
Source: PLoS Biol. 2025 May 8;23(5):e3003171. doi: 10.1371/journal.pbio.3003171 (PMC12088594; doi:10.1371/journal.pbio.3003171)
Supplement: S9 Data — (XLSX) [file pbio.3003171.s021.xlsx]

## Sheet: 9B
wt	unc-31
1750.15	3532.31
1655.15	3062.45
2362.03	4476.13
3001.79	4076.03
2685.55	2877.3
3192.85	2944.53
3173.56	4087.45
2920.57	4207.11
3926.47	3068.39
2855.15	3900.3
2745.25	3518.58
2989.33	3758.07
	4139.87
	4304.62
	3934.35
	2985.78

## Sheet: 9D
wt	EGL-19 OEx
0.97653	0.971102
0.934687	0.955572
0.975949	0.946936
0.985635	0.962603
0.969229	0.962589
0.973225	0.97301
0.986098	0.959464
0.982227	0.972299
0.982401	0.91871
0.977562	0.938587
0.976601	0.984311
0.970925

## Sheet: 9F
wt	unc-31	EGL-19 OEx
27.3594	47.8995	45.9294
38.9971	44.5424	39.8209
48.9668	34.6076	41.495
30.5719	59.9025	39.2475
37.0546	43.2804	33.2652
34.1036	46.1595	29.1663
31.2942	45.17	42.6034
34.4641	39.8549	39.0693
34.5167	42.0713	44.7381
44.9573	38.3743	40.0742
28.0676	35.3629	31.9541
37.6624	37.1205	40.35
43.9846	35.0581	31.6612
35.2337	38.975	28.8415
41.9317	38.8967

## Sheet: 9G
wt	unc-31	EGL-19 OEx
0.0499	0.0138	0.0618
0.0498	0.0444	0.1709
0.0469	0.0443	0.0478
0.0447	0.0335	0.0783
0.0468	0.025	0.0933
0.0211	0.0383	0.1201
0.0414	0.0267	0.0923
0.0376	0.0499	0.1614
0.0447	0.0309	0.0408
0.0847	0.042	0.049
0.0944	0.0242	0.0597
0.0662	0.0253	0.0435
0.1449	0.0357	0.0498
0.0842	0.0762	0.0361
0.0387	0.1085

## Sheet: 9H
wt	unc-31	EGL-19 OEx
0.068	0.023	0.024
0.087	0.032	0.096
0.016	0.048	0.02
0.029	0.0125	0.0272
0.024	0.014	0.045
0.015	0.0235	0.026
0.039	0.015	0.0656
0.038	0.064	0.2035
0.03	0.029	0.017
0.02	0.0195	0.022
0.046	0.018	0.052
0.02	0.0061	0.034
0.031	0.0356	0.109
0.062	0.022	0.0392
0.047	0.044

## Sheet: 9I
wt	unc-31	EGL-19 OEx
2.077	2.704	1.751
3.541	2.039	4.793
1.351	1.795	2.081
0.896	1.35	1.726
1.053	0.969	2.413
0.293	1.125	2.546
1.05	1.046	3.558
1.261	2.965	6.697
0.953	1.789	0.994
1.368	0.936	1.398
1.133	0.77	1.976
0.775	3.44	1.732
2.832	1.479	3.121
2.79	1.082	1.516
2.57	2.314
