# Supplementary material for: Loss of neuropeptidergic regulation of cholinergic transmission induces homeostatic compensation in muscle cells to preserve synaptic strength
Source: PLoS Biol. 2025 May 8;23(5):e3003171. doi: 10.1371/journal.pbio.3003171 (PMC12088594; doi:10.1371/journal.pbio.3003171)
Supplement: S1 Dataset — (XLSX) [file pbio.3003171.s022.xlsx]

## Sheet: S1B
wt	unc-31
503.147	369.25
320.453	352.612
318.867	414.563
398.321	429.801
420.44	337.403
307.823	381.12
430.525	429.407
450.806	358.033
374.872	315.202
378.072	347.027
308.131	426.677
312.397	336.601
423.814	368.542
299.262	503.326
343.621	411.112
296.87	335.948
365.169	397.928
389.221	301.117
387.912	199.428
299.53
245.443
187.166
412.686
460.144
368.675
290.841
308.438
338.315

## Sheet: S1D
wt	unc-31
415.9	123.8
1738	717.8
1770	327.7
1801	207
636.6	686.6
2032	306.7
476.3	1266

## Sheet: S1F
wt	unc-31
485.686	518.141
481.15	402.689
513.62	402.134
614.549	508.953
578.71	509.464
705.033	511.736
497.857	397.492
511.737	450.775
368.458	785.538
394.461	524.672
595.084	461.26
478.823	346.553
447.596	546.13
427.594	522.649
414.134	367.502
530.116	618.193
371.734	545.854
597.122	1050.07
443.558	914.434
641.223	576.107
661.416	660.695
450.445	663.182
616.928	911.387
704.745	602.841
528.296	794.167
1009.5	910.682
622.519	889.496
486.471	807.283
607.163	835.002
615.717	537.175
719.728	557.004
742.61	598.525
829.493	1191.82
686.137	770.659
507.401
597.304
798.394
735.576
717.5
784.169
904.195
627.32
539.423
716.411
634.187
606.098
909.374
778.29

## Sheet: S1H
+EtOH (5 hr)	+Auxin (5 hr)	control
3097.65	2179.93	2472.92
2436.56	2023.99	3037.81
2507.12	2375.55	2750.29
2580.75	2284.71	3387.38
2710.1	2378.14	3305.73
3017.83	2935.93	3071.11
3302.94	2293.26	3206.46
3036.13	2575.08	3061.74
2508.29	2458.82	3298.63
2918.27	2623.36	3034.75
2947.87	2749.66	3309.05
3252.05	2664.8	3296.48
3134.76	2485.31	3132.68
3106.68	2419.31	3058.17
3185.92	2469.98	3188.41
	2544.21	2266.54

## Sheet: S1J
+EtOH	+Auxin
0.919486	0.927628
0.930232	0.937596
0.91525	0.946259
0.906352	0.943878
0.963224	0.92501
0.937062	0.943957
0.972739	0.955166
0.969848	0.950478
0.961054	0.953847
0.957001	0.944504
0.939193	0.950767
0.960524	0.9391
	0.964329

## Sheet: S2B
wt	aex-5	aex-5; aex-5 gDNA(+)
0.94859	0.929467	0.94891
0.951512	0.92703	0.954756
0.956927	0.925019	0.937445
0.977074	0.913761	0.946943
0.963203	0.945391	0.951424
0.972058	0.900623	0.947818
0.94828	0.950727	0.935608
0.961714	0.936433	0.935746
0.960874	0.948282	0.958567
0.96579	0.908503	0.943852
0.963515	0.929457	0.957101
0.967072	0.900295	0.974761
0.971664	0.940742	0.944552
0.955226	0.942515	0.982918
0.959975	0.979264	0.946778
0.97239	0.967793	0.95137
0.965853	0.949744	0.959138
0.961804	0.954224	0.942006
0.955679	0.953523	0.983993
0.948629	0.948758	0.969109
0.96765	0.9544	0.93751
0.97613	0.947751	0.979894
0.971297	0.959394
0.947288	0.952198
0.983207
0.963538
0.982258
0.984317
0.970988
0.979712
0.975309
0.96802
0.971306
0.971082
0.948852
0.969983
0.960246
0.939828
0.956954
0.970622
0.954597
0.941023
0.943124
0.92877
0.964337
0.940892

## Sheet: S4B
wt	nlp-9; nlp-21; nlp-38	nlp-9	unc-31
0.939844	0.926846	0.92504	0.895667
0.95129	0.93535	0.929072	0.9235
0.957837	0.946475	0.939462	0.901227
0.953262	0.931359	0.951382	0.90353
0.953249	0.950225	0.931889	0.92736
0.946037	0.922914	0.960472	0.906689
0.951003	0.947053	0.940581	0.89917
0.929626	0.969881	0.919085	0.929883
0.948438	0.96665	0.927741	0.919018
0.944481	0.931989	0.945659
0.934626	0.927676	0.946459
	0.945852	0.939605
	0.924582	0.952484
	0.938152

## Sheet: S4D
bPAC	bPAC;nlp-9	bPAC; nlp-9; ACh::nlp-9(+)
0.018826	0.030875	0.008034
0.01463	0.026311	0.019003
0.005836	0.037179	0.028815
0.021578	0.032274	0.024845
0.01297	0.036831	0.027984
0.019735	0.036046	0.015573
0.019412	0.028096	0.028172
0.023598	0.027206	0.020219
0.014774	0.028678
0.011136	0.027879
0.019211	0.03337
0.021359	0.027048
	0.039431
	0.036803
	0.042891
	0.045725

## Sheet: S4F
bPAC	bPAC; nlp-38	bPAC; nlp-38; ACh::nlp-38(+)
0.011835	0.035002	0.02476
0.017295	0.044995	0.03308
0.005236	0.027005	0.058054
0.010859	0.042991	0.062308
0.016065	0.044482	0.046183
0.022613	0.04736	0.049175
0.018781
0.014637

## Sheet: S7B
wt	unc-31
5.93	10
13.34	13.1
11.64	18.9
24.77	14.7
15.46	14.8
17.74	12.6
18.71	13.1
13.59	10.4
	12.7

[truncated: 6 more sheets: S7D, S7E, S8B, S9B, S9D, S9F]
